# Supplementary material for: Association Between Cytological and Histopathological Diagnoses of Neoplastic and Non-Neoplastic Lesions in Oral Cavity from Dogs and Cats: An Observational Retrospective Study of 103 Cases
Source: Vet Sci. 2025 Jan 21;12(2):75. doi: 10.3390/vetsci12020075 (PMC11861943; doi:10.3390/vetsci12020075)
Supplement: Supplementary file 1 [file vetsci-12-00075-s001.zip]

Archive with 1 entries (1 files):
- vetsci-3296619-supplementary.pdf
